# Supplementary material for: Optimal Treatment with Cannabis Extracts Formulations Is Gained via Knowledge of Their Terpene Content and via Enrichment with Specifically Selected Monoterpenes and Monoterpenoids
Source: Molecules. 2022 Oct 15;27(20):6920. doi: 10.3390/molecules27206920 (PMC9608144; doi:10.3390/molecules27206920)
Supplement: Supplementary file 1 [file molecules-27-06920-s001.zip]

Archive with 1 entries (1 files):
- molecules-1945670-supplementary.pdf
